# Supplementary material for: Comparative circRNA Profiling in Human Erythroblasts Derived from Fetal Liver and Bone Marrow Hematopoietic Stem Cells Using Public RNA-Seq Data
Source: Int J Mol Sci. 2025 Aug 29;26(17):8397. doi: 10.3390/ijms26178397 (PMC12428317; doi:10.3390/ijms26178397)
Supplement: Supplementary file 1 [file ijms-26-08397-s001.zip]

Archive with 7 entries (7 files):
- Figure S1 circRNA number per sample by group.pdf
- Table S1 and S2.pdf
- Table S3.pdf
- Table S4  Predicted Binding Sites between Upregulated circRNAs in BM-derived erythroid cells and miRNAs.pdf
- Table S5 Predicted Binding Sites between Upregulated circRNAs in FL-derived erythroid cells and miRNAs.pdf
- Table S6 Predicted Interactions Between Upregulated circRNAs and Key RNA-Binding Proteins in Erythroid Cells.pdf
- Table S7 Upregulated circRNA and all their RBP predicted binding sites, obtained from circAtlas.xlsx
