# Supplementary material for: Comparative circRNA Profiling in Human Erythroblasts Derived from Fetal Liver and Bone Marrow Hematopoietic Stem Cells Using Public RNA-Seq Data
Source: Int J Mol Sci. 2025 Aug 29;26(17):8397. doi: 10.3390/ijms26178397 (PMC12428317; doi:10.3390/ijms26178397)
Supplement: Supplementary file 1 [file ijms-26-08397-s001.zip › Table S7 Upregulated circRNA and all their RBP predicted binding sites, obtained from circAtlas.xlsx]

## Sheet: Sheet1
Table S7: Upregulated circRNA and all their RBP predicted binding sites, obtained from circAtlas.
circAltas ID	RBP	#binding sites in upstream flanking sequences	#binding sites in downstream flanking sequences	Total binding sites in flanking sequences	#binding sites in cirexons
circMINDY3(2,3,4,5,6,7,8).1	TARDBP	0	1	1	6
circMINDY3(2,3,4,5,6,7,8).1	ELAVL1	12	3	15	2
circMINDY3(2,3,4,5,6,7,8).1	ATXN2	0	0	0	5
circMINDY3(2,3,4,5,6,7,8).1	AGO2	2	2	4	14
circMINDY3(2,3,4,5,6,7,8).1	UPF1	0	1	1	11
circMINDY3(2,3,4,5,6,7,8).1	PPIG	0	0	0	1
circMINDY3(2,3,4,5,6,7,8).1	HNRNPC	54	14	68	32
circMINDY3(2,3,4,5,6,7,8).1	CPSF7	0	2	2	3
circMINDY3(2,3,4,5,6,7,8).1	CSTF2T	0	4	4	1
circMINDY3(2,3,4,5,6,7,8).1	FIP1L1	0	1	1	1
circMINDY3(2,3,4,5,6,7,8).1	LIN28B	0	0	0	1
circMINDY3(2,3,4,5,6,7,8).1	U2AF2	8	1	9	1
circMINDY3(2,3,4,5,6,7,8).1	FUS	1	0	1	1
circMINDY3(2,3,4,5,6,7,8).1	NUDT21	0	1	1	1
circZNF609(2).1	BCLAF1	2	2	4	5
circZNF609(2).1	HLTF	1	0	1	1
circZNF609(2).1	DDX24	1	0	1	3
circZNF609(2).1	DDX3X	1	0	1	1
circZNF609(2).1	FTO	0	0	0	1
circZNF609(2).1	UPF1	2	6	8	6
circZNF609(2).1	HNRNPC	11	43	54	20
circZNF609(2).1	GRWD1	0	1	1	5
circZNF609(2).1	CPSF6	0	0	0	1
circZNF609(2).1	TARDBP	0	1	1	1
circZNF609(2).1	ELAVL1	2	1	3	6
circZNF609(2).1	UCHL5	0	0	0	3
circZNF609(2).1	NOLC1	0	0	0	7
circZNF609(2).1	SRSF10	0	0	0	1
circZNF609(2).1	UTP3	0	1	1	2
circZNF609(2).1	AGO2	2	2	4	8
circZNF609(2).1	IGF2BP2	0	0	0	3
circZNF609(2).1	RBM15	0	0	0	5
circZNF609(2).1	FMR1	0	0	0	1
circZNF609(2).1	PRPF4	0	0	0	2
circZNF609(2).1	CELF2	16	25	41	16
circZNF609(2).1	SDAD1	0	0	0	1
circZNF609(2).1	EIF3H	1	0	1	4
circZNF609(2).1	XRCC6	0	0	0	1
circZNF609(2).1	ZNF800	0	0	0	2
circZNF609(2).1	NUDT21	0	1	1	1
circZNF609(2).1	DDX6	0	0	0	1
circZNF609(2).1	DROSHA	0	0	0	1
circZNF609(2).1	PUM1	0	0	0	2
circZNF609(2).1	FXR2	1	0	1	2
circZNF609(2).1	ZRANB2	0	0	0	1
circZNF609(2).1	GEMIN5	0	0	0	1
circZNF609(2).1	SUPV3L1	0	1	1	2
circZNF609(2).1	WRN	0	0	0	1
circZNF609(2).1	YTHDC1	0	9	9	1
circZNF609(2).1	PCBP2	0	0	0	1
circZNF609(2).1	SF3B1	0	2	2	1
circZNF609(2).1	TROVE2	0	0	0	1
circZNF609(2).1	GTF2F1	0	0	0	1
circZNF609(2).1	EXOSC5	0	1	1	1
circZNF609(2).1	NIPBL	0	0	0	2
circNFATC3(2,3).1	TARDBP	1	1	2	2
circNFATC3(2,3).1	IGF2BP2	0	0	0	33
circNFATC3(2,3).1	SRSF3	0	0	0	3
circNFATC3(2,3).1	IGF2BP3	0	0	0	16
circNFATC3(2,3).1	EIF3B	0	0	0	1
circNFATC3(2,3).1	EIF3G	0	0	0	2
circNFATC3(2,3).1	HNRNPD	1	0	1	1
circNFATC3(2,3).1	LIN28B	0	0	0	3
circNFATC3(2,3).1	NOLC1	0	0	0	19
circNFATC3(2,3).1	IGF2BP1	0	0	0	34
circNFATC3(2,3).1	UPF1	1	2	3	25
circNFATC3(2,3).1	ELAVL1	9	2	11	2
circNFATC3(2,3).1	CSTF2T	0	0	0	3
circNFATC3(2,3).1	NUDT21	0	0	0	5
circNFATC3(2,3).1	CSTF2	0	0	0	1
circNFATC3(2,3).1	RBM15	0	0	0	9
circNFATC3(2,3).1	FIP1L1	0	1	1	5
circNFATC3(2,3).1	YTHDF3	0	0	0	1
circNFATC3(2,3).1	YTHDF1	0	0	0	1
circNFATC3(2,3).1	PCBP1	0	0	0	12
circNFATC3(2,3).1	YTHDF2	0	0	0	8
circNFATC3(2,3).1	CELF2	0	9	9	5
circNFATC3(2,3).1	EIF3A	0	0	0	1
circNFATC3(2,3).1	EWSR1	0	0	0	1
circNFATC3(2,3).1	TAF15	0	0	0	1
circNFATC3(2,3).1	CPSF7	0	1	1	6
circNFATC3(2,3).1	EIF3H	0	0	0	5
circNFATC3(2,3).1	AGGF1	0	0	0	4
circNFATC3(2,3).1	ATXN2	0	0	0	5
circNFATC3(2,3).1	AGO2	0	0	0	5
circNFATC3(2,3).1	HNRNPC	15	30	45	20
circNFATC3(2,3).1	SRSF7	0	0	0	2
circNFATC3(2,3).1	METAP2	0	0	0	1
circNFATC3(2,3).1	CPSF6	0	0	0	1
circNFATC3(2,3).1	LIN28A	0	0	0	1
circNFATC3(2,3).1	PCBP2	0	0	0	1
circNFATC3(2,3).1	DROSHA	0	0	0	2
circNFATC3(2,3).1	DDX52	0	0	0	1
circNFATC3(2,3).1	PTBP1	9	0	9	1
circNFATC3(2,3).1	SRSF1	1	2	3	1
circNFATC3(2,3).1	FUS	0	0	0	1
circNFATC3(2,3).1	MOV10	0	0	0	1
circNFATC3(2,3).1	SDAD1	0	0	0	1
circNFATC3(2,3).1	FBL	0	0	0	1
circNFATC3(2,3).1	NOP58	0	0	0	1
circNFATC3(2,3).1	DDX55	0	0	0	1
circNFATC3(2,3).1	GRWD1	0	0	0	1
circNFATC3(2,3).1	YBX3	0	0	0	3
circNFATC3(2,3).1	BCLAF1	0	0	0	1
circALS2(4).1	IGF2BP2	0	1	1	3
circALS2(4).1	AGO2	0	1	1	14
circALS2(4).1	HNRNPC	0	18	18	4
circALS2(4).1	CPSF7	0	0	0	3
circALS2(4).1	FIP1L1	0	0	0	3
circALS2(4).1	CSTF2T	1	3	4	1
circALS2(4).1	UPF1	0	21	21	5
circALS2(4).1	ATXN2	0	7	7	1
circALS2(4).1	CELF2	5	7	12	3
circALS2(4).1	EIF3H	0	0	0	1
circALS2(4).1	ZNF622	0	0	0	2
circALS2(4).1	BCLAF1	0	0	0	2
circALS2(4).1	TARDBP	1	5	6	1
circALS2(4).1	GRWD1	0	0	0	1
circNRIP1(2,3).1	YBX3	0	0	0	1
circNRIP1(2,3).1	CSTF2T	0	0	0	1
circNRIP1(2,3).1	CPSF7	2	0	2	1
circNRIP1(2,3).1	NUDT21	0	0	0	1
circNRIP1(2,3).1	U2AF2	8	8	16	1
circNRIP1(2,3).1	U2AF65	6	3	9	2
circNRIP1(2,3).1	KHSRP	0	4	4	2
circNRIP1(2,3).1	ELAVL1	1	1	2	1
circNRIP1(2,3).1	TIA1	0	2	2	1
circNRIP1(2,3).1	TIAL1	0	2	2	2
circNRIP1(2,3).1	HNRNPC	23	28	51	1
circBACH1(2,3,4).1	HNRNPC	6	29	35	26
circBACH1(2,3,4).1	CPSF6	0	0	0	6
circBACH1(2,3,4).1	AGO2	0	0	0	6
circBACH1(2,3,4).1	CPSF7	0	0	0	4
circBACH1(2,3,4).1	NIPBL	0	0	0	1
circBACH1(2,3,4).1	EIF3H	0	0	0	1
circBACH1(2,3,4).1	LARP4	0	0	0	1
circBACH1(2,3,4).1	UPF1	4	0	4	3
circBACH1(2,3,4).1	BCLAF1	0	0	0	1
circBACH1(2,3,4).1	EIF4A3	0	0	0	1
circBACH1(2,3,4).1	FXR2	0	0	0	4
circBACH1(2,3,4).1	FMR1	0	0	0	3
circBACH1(2,3,4).1	PPIG	0	0	0	1
circBACH1(2,3,4).1	HLTF	0	0	0	1
circBACH1(2,3,4).1	CELF2	3	0	3	1
circBACH1(2,3,4).1	ELAVL1	5	4	9	1
circBACH1(2,3,4).1	IGF2BP2	0	0	0	2
circBACH1(2,3,4).1	YTHDC1	0	1	1	1
circBACH1(2,3,4).1	RBM22	0	1	1	1
circBACH1(2,3,4).1	DDX6	0	0	0	1
circBACH1(2,3,4).1	TARDBP	0	1	1	1
circCCDC134(2,3,4).1	NCBP3	0	0	0	1
circCCDC134(2,3,4).1	NOLC1	0	0	0	3
circCCDC134(2,3,4).1	GRWD1	0	0	0	2
circCCDC134(2,3,4).1	YTHDF2	0	0	0	1
circCCDC134(2,3,4).1	UPF1	0	2	2	2
circCCDC134(2,3,4).1	PPIG	0	0	0	2
circCCDC134(2,3,4).1	SND1	0	0	0	5
circCCDC134(2,3,4).1	AGO2	0	3	3	1
circCCDC134(2,3,4).1	NUDT21	1	0	1	1
circTFRC(3,4).1	EIF4A3	0	1	1	2
circTFRC(3,4).1	RBM47	0	2	2	1
circTFRC(3,4).1	DDX24	0	0	0	3
circTFRC(3,4).1	HNRNPC	16	40	56	15
circTFRC(3,4).1	LIN28A	0	0	0	1
circTFRC(3,4).1	CPSF7	0	0	0	5
circTFRC(3,4).1	AGO2	4	3	7	11
circTFRC(3,4).1	SND1	0	0	0	2
circTFRC(3,4).1	CPSF6	0	0	0	4
circTFRC(3,4).1	TARDBP	0	1	1	3
circTFRC(3,4).1	G3BP1	0	0	0	3
circTFRC(3,4).1	RPS3	0	0	0	4
circTFRC(3,4).1	CELF2	0	2	2	3
circTFRC(3,4).1	NUDT21	1	3	4	1
circTFRC(3,4).1	ALKBH1	0	0	0	2
circTFRC(3,4).1	EFTUD2	0	0	0	1
circTFRC(3,4).1	ACI	0	1	1	4
circTFRC(3,4).1	BCLAF1	0	0	0	1
circTFRC(3,4).1	IGF2BP2	0	0	0	1
circTFRC(3,4).1	RBM5	0	0	0	2
circTFRC(3,4).1	FTO	0	0	0	1
circTFRC(3,4).1	DDX3X	0	0	0	2
circTFRC(3,4).1	PUM1	0	0	0	1
circTFRC(3,4).1	SF3B1	0	0	0	1
circTFRC(3,4).1	U2AF2	10	11	21	1
circTFRC(3,4).1	UTP3	0	1	1	1
circTFRC(3,4).1	AQR	0	2	2	1
circTFRC(3,4).1	EIF3H	0	0	0	2
circTFRC(3,4).1	CSTF2T	2	1	3	1
circTFRC(3,4).1	LIN28B	0	0	0	1
circTFRC(3,4).1	ATXN2	0	1	1	2
circTFRC(3,4).1	ZNF800	0	0	0	1
circTFRC(3,4).1	NOLC1	0	0	0	2
circTFRC(3,4).1	RBM15	0	0	0	1
circTFRC(3,4).1	SDAD1	0	0	0	1
circRHOBTB3(6,7).1	ZNF622	1	0	1	1
circRHOBTB3(6,7).1	IGF2BP2	0	0	0	2
circRHOBTB3(6,7).1	PTBP1	0	0	0	1
circRHOBTB3(6,7).1	AGO2	2	8	10	30
circRHOBTB3(6,7).1	FMR1	0	0	0	3
circRHOBTB3(6,7).1	CPSF7	0	0	0	4
circRHOBTB3(6,7).1	UPF1	4	0	4	3
circRHOBTB3(6,7).1	IGF2BP1	0	0	0	6
circRHOBTB3(6,7).1	BCLAF1	0	0	0	2
circRHOBTB3(6,7).1	RBM15	0	0	0	2
circRHOBTB3(6,7).1	ATXN2	0	0	0	2
circRHOBTB3(6,7).1	NUDT21	0	1	1	1
circRHOBTB3(6,7).1	CPSF1	0	0	0	1
circRHOBTB3(6,7).1	ZNF800	0	0	0	1
circRHOBTB3(6,7).1	YBX3	0	0	0	1
circRHOBTB3(6,7).1	TBRG4	0	0	0	1
circRHOBTB3(6,7).1	NOL12	0	0	0	1
circRHOBTB3(6,7).1	GRWD1	0	0	0	1
circRHOBTB3(6,7).1	MOV10	0	0	0	1
circRHOBTB3(6,7).1	CPSF6	0	0	0	1
circRHOBTB3(6,7).1	ELAVL1	5	0	5	1
circRHOBTB3(6,7).1	SRSF10	0	0	0	1
circRANBP9(6,7,8,9,10,L11,12).1	IGF2BP2	0	0	0	5
circRANBP9(6,7,8,9,10,L11,12).1	AGO2	9	6	15	23
circRANBP9(6,7,8,9,10,L11,12).1	GRWD1	0	0	0	1
circRANBP9(6,7,8,9,10,L11,12).1	PRPF8	0	0	0	2
circRANBP9(6,7,8,9,10,L11,12).1	FIP1L1	0	0	0	1
circRANBP9(6,7,8,9,10,L11,12).1	HNRNPC	18	29	47	10
circRANBP9(6,7,8,9,10,L11,12).1	CPSF7	1	0	1	4
circRANBP9(6,7,8,9,10,L11,12).1	UPF1	1	4	5	8
circRANBP9(6,7,8,9,10,L11,12).1	TARDBP	1	0	1	5
circRANBP9(6,7,8,9,10,L11,12).1	UTP3	0	0	0	1
circRANBP9(6,7,8,9,10,L11,12).1	YBX3	0	0	0	1
circRANBP9(6,7,8,9,10,L11,12).1	CSTF2T	3	0	3	1
circRANBP9(6,7,8,9,10,L11,12).1	ATXN2	0	1	1	3
circRANBP9(6,7,8,9,10,L11,12).1	CPSF1	0	0	0	1
circRANBP9(6,7,8,9,10,L11,12).1	CELF2	9	11	20	5
circRANBP9(6,7,8,9,10,L11,12).1	IGF2BP1	0	0	0	4
circRANBP9(6,7,8,9,10,L11,12).1	ZC3H7B	0	0	0	1
circRANBP9(6,7,8,9,10,L11,12).1	ELAVL1	3	2	5	1
circRANBP9(6,7,8,9,10,L11,12).1	LIN28B	0	1	1	1
circRANBP9(6,7,8,9,10,L11,12).1	NUDT21	0	0	0	2
circRANBP9(6,7,8,9,10,L11,12).1	BCLAF1	0	0	0	2
circRANBP9(6,7,8,9,10,L11,12).1	RBM15	0	0	0	2
circRANBP9(6,7,8,9,10,L11,12).1	U2AF2	12	4	16	1
circEPHB4(11,RI,12).1	YBX3	0	0	0	3
circEPHB4(11,RI,12).1	METAP2	0	0	0	3
circEPHB4(11,RI,12).1	UPF1	3	0	3	1
circEPHB4(11,RI,12).1	AGO2	2	0	2	1
circEPHB4(11,RI,12).1	TARDBP	2	0	2	1
circEPHB4(11,RI,12).1	PPIG	2	0	2	1
circEPHB4(11,RI,12).1	DDX6	0	0	0	1
circEPHB4(11,RI,12).1	XRCC6	0	0	0	1
circEPHB4(11,RI,12).1	EFTUD2	0	0	0	1
circEPHB4(11,RI,12).1	PUM1	0	0	0	1
circEPHB4(11,RI,12).1	NOLC1	0	0	0	1
circEPHB4(11,RI,12).1	DDX24	2	0	2	1
circEPHB4(11,RI,12).1	ZNF622	0	0	0	1
circEPHB4(11,RI,12).1	CPSF7	1	0	1	1
